# Supplementary material for: Delayed Access to Medical Care and Psychological Distress among Chinese Immigrants in Canada during the Pandemic
Source: Healthcare (Basel). 2024 Aug 16;12(16):1639. doi: 10.3390/healthcare12161639 (PMC11353734; doi:10.3390/healthcare12161639)
Supplement: Supplementary file 1 [file healthcare-12-01639-s001.zip]

Archive with 1 entries (1 files):
- healthcare-3086904-supplementary.pdf
